# Supplementary material for: Extraction and visualization of orientation data from virtual geologic surfaces with MATLAB®
Source: MethodsX. 2019 Nov 2;6:2636–45. doi: 10.1016/j.mex.2019.10.033 (PMC6883297; doi:10.1016/j.mex.2019.10.033)
Supplement: Supplementary file 1 [file mmc1.m]

%Three-Point Method to Determine Strike and Dip
%Avery Welker
%01/09/2017
%Calculation of the strike, dip, and dip direction were found by adapting
%the steps in: Hasbargen, L.E., 2012, A test of the three-point vector method to determine strike
%and dip utilizing digital aerial imagery and topography, in Whitmeyer,
%S.J., Bailey, J.E., De Paor, D.G., and Ornduff, T., eds., Google Earth and
%Virtual Visualizations in Geoscience Education and Research: Geological
%Society of America Special Paper 492, p. 199-208,
%doi:10.1130/2012.2492(14).

%NOTE: x, y, z are easting, northing, and elevation respectively
%Input file name for Excel file: must be in 'filename.xlsx' form
prompt = 'Excel file name: ';
filename = input(prompt)

%Read Excel spreadsheet into matrices, user selected range
data = xlsread(filename, -1);

%Count number of rows to make zeros array for Strike vector
numRows = size(data, 1);

%Split data into x1, y1, z1, x2, y2, z2, x3, y3, z3
XYZ1 = [data(:,1) data(:,2) data(:,3)];
XYZ2 = [data(:,4) data(:,5) data(:,6)];
XYZ3 = [data(:,7) data(:,8) data(:,9)];

%Define two vectors V1 and V2
%vector1 is from XYZ2 to XYZ1
%vector2 is from XYZ2 to XYZ3
vector1 = [XYZ1(:,1)-XYZ2(:,1) XYZ1(:,2)-XYZ2(:,2) XYZ1(:,3)-XYZ2(:,3)];
vector2 = [XYZ3(:,1)-XYZ2(:,1) XYZ3(:,2)-XYZ2(:,2) XYZ3(:,3)-XYZ2(:,3)];

%Calculate cross product vector1 X vector2
%Results in normal vector normalV = normalV1i - normalV2j + normalV3k
normalV = [vector1(:,2).*vector2(:,3)-vector2(:,2).*vector1(:,3) -(vector1(:,1).*vector2(:,3)-vector2(:,1).*vector1(:,3)) vector1(:,1).*vector2(:,2)-vector2(:,1).*vector1(:,2)];

%Compute Strike vector strikeV
%Cross product normalV X <0,0,1> (Pole to arbitrary horizontal plane)
%strikeV will become (Easting, Northing, 0)
%Check for sign of normalV(:,3), if negative, change [E,N,0] to [-E,-N,0]
%strikeV = [normalV(:,2) -normalV(:,1) 0];
strikeV = zeros(numRows,3);
for h = 1:numRows
    if normalV(h,3) > 0
        strikeV(h,1) = -normalV(h,2);
        strikeV(h,2) = normalV(h,1);
        strikeV(h,3) = 0;
    else
        strikeV(h,1) = normalV(h,2);
        strikeV(h,2) = -normalV(h,1);
        strikeV(h,3) = 0;
    end
end

%Must check if normalV2 == normalV1 == 0
%This will make an infinite number of strike lines possible
%If true, this will set strike line to 0 degrees
%All other strike lines are calculated within the 'else' statement
%Pre-allocate matrix bearing for speed
bearing = zeros(numRows, 1);
for i = 1:numRows
    if (normalV(i,2) == 0) && (normalV(i,1) == 0)
        bearing(i,1) = 0;
    else
        bearing(i,1) = rad2deg(acos(strikeV(i,2) / (sqrt(((strikeV(i,1))^2 + (strikeV(i,2))^2)))));
    end
end


%Correct bearing to azimuthal form
%Pre-allocate matrix azimuth for speed
azimuth = zeros(numRows, 1);
for j = 1:numRows
    if bearing(j,1) == 0
        azimuth(j,1) = bearing(j,1);
    elseif strikeV(j,1) > 0
        if strikeV(j,2) > 0
            azimuth(j,1) = bearing(j,1);
        elseif strikeV(j,2) < 0
            azimuth(j,1) = bearing(j,1);
        end
    elseif strikeV(j,1) < 0
        if strikeV(j,2) < 0
            azimuth(j,1) = 360 - bearing(j,1);
        elseif strikeV(j,2) > 0
            azimuth(j,1) = 360 - bearing(j,1);
        end
    else
        if strikeV(j,1) == 0
            if strikeV(j,2) == 0
                azimuth(j,1) = bearing(j,1);
            elseif strikeV(j,2) > 0
                azimuth(j,1) = 0;
            elseif strikeV(j,2) < 0
                azimuth(j,1) = 180;
            end
        elseif strikeV(j,2) == 0
            if strikeV(j,1) > 0
                azimuth(j,1) = 90;
            elseif strikeV(j,1) < 0
                azimuth(j,1) = 270;
            end
        end
    end
end

%Calculate dip magnitude
dip = zeros(numRows, 1);
for k = 1:numRows
    dip(k,1) = rad2deg(asin(sqrt((normalV(k,1))^2 + (normalV(k,2))^2) / sqrt((normalV(k,1))^2 + (normalV(k,2))^2 + (normalV(k,3))^2)));
end

%Calculate Dip Direction
dipDirection = zeros(numRows, 1);
for q = 1:numRows
    dipDirection(q,1) = azimuth(q,1) + 90;
    if dipDirection(q,1) > 360
        dipDirection(q,1) = dipDirection(q,1) - 360;
    end
end

%Output resulting matrices into new worksheet on new worksheet in input
%Excel file
warning('off','MATLAB:xlswrite:AddSheet');
CombinedResults = cat(2, azimuth, dip, dipDirection);
xlswrite(filename, CombinedResults, 'Strike, Dip, and Dip Direction');

%Create .txt file of new matricies
dlmwrite('Attitude_Data.txt',CombinedResults,'precision','%10f');

%The collection of data you now have is the strike azimuth
%array (azimuth), the dip magnitude array (dip), and the dip direction array
%(dipDirection)

%Draw Tangent Plot
%Avery Welker, 2016
%Tangent diagram creation follows steps found in Tangent Diagram on a Spreadsheet from Groshong, Jr., R.H., 2006. 3-D Structural Geology � A Practical Guide to Quantitative Surface and Subsurface Map Interpretation. Springer-Verlag
%Split data into dip (column 1) and dip direction (column 2)
TangentPlotMatrix = cat(2,dip,dipDirection);
%Convert to Radians
transformedData = deg2rad(TangentPlotMatrix);
%Matrices to plot
TanDipRad=tan(transformedData(:,1));
DipDirectionRad=transformedData(:,2);

%polarplot(TH,R); TH is the Dip direction, R is the Dip angle
polarplot(DipDirectionRad,TanDipRad, 'ks', 'MarkerFaceColor','black')

%Draw Polar Tangent Plot
pax = gca;
%Change outer circle to Azimuth
thetaLabels = 0:10:360; 
pax.ThetaTick = thetaLabels;
pax.ThetaZeroLocation = 'top';
pax.ThetaDir = 'clockwise';
%Change R axis to tangent of dip magnitude
pax.RLim = [0 tan(deg2rad(65))];
pax.RTick = [0 tan(deg2rad(5)) tan(deg2rad(10)) tan(deg2rad(15)) tan(deg2rad(20)) tan(deg2rad(25)) tan(deg2rad(30)) tan(deg2rad(35)) tan(deg2rad(40)) tan(deg2rad(45)) tan(deg2rad(50)) tan(deg2rad(55)) tan(deg2rad(60)) tan(deg2rad(65))];
pax.RTickLabel = {'0' '5' '10' '15' '20' '25' '30' '35' '40' '45' '50' '55' '60' '65'};
