# Supplementary material for: Extraction and visualization of orientation data from virtual geologic surfaces with MATLAB®
Source: MethodsX. 2019 Nov 2;6:2636–45. doi: 10.1016/j.mex.2019.10.033 (PMC6883297; doi:10.1016/j.mex.2019.10.033)
Supplement: Supplementary file 2 [file mmc2.xlsx]

## Sheet: 1to10PericlineCenter
Point 1			Point 2			Point 3
x1	y1	z1	x2	y2	z2	x3	y3	z3
-477.939	999.473	-15.9256	-480.017	999.467	-15.7513	-477.901	911.546	-15.9124
-480.017	999.467	-15.7513	-482.079	999.466	-15.2809	-479.983	911.551	-15.739
-482.079	999.466	-15.2809	-484.107	999.462	-14.5356	-482.048	911.551	-15.269
-484.107	999.462	-14.5356	-486.093	999.458	-13.5276	-484.078	911.553	-14.5241
-486.093	999.458	-13.5276	-488.02	999.453	-12.265	-486.062	911.555	-13.5184
-488.02	999.453	-12.265	-489.868	999.448	-10.7639	-487.987	911.559	-12.259
-489.868	999.448	-10.7639	-491.634	999.438	-9.0303	-489.834	911.565	-10.7608
-491.634	999.438	-9.0303	-493.313	999.426	-7.06873	-491.599	911.573	-9.02988
-493.313	999.426	-7.06873	-494.902	999.412	-4.88904	-493.276	911.583	-7.07095
-494.902	999.412	-4.88904	-496.402	999.401	-2.50494	-494.865	911.597	-4.89398
-496.402	999.401	-2.50494	-497.814	999.392	0.073761	-496.364	911.608	-2.51212
-497.814	999.392	0.073761	-499.146	999.388	2.84106	-497.778	911.619	0.0658264
-499.146	999.388	2.84106	-500.404	999.391	5.79001	-499.11	911.623	2.83322
-500.404	999.391	5.79001	-501.598	999.389	8.91577	-500.368	911.621	5.78061
-501.598	999.389	8.91577	-502.739	999.385	12.2055	-501.562	911.624	8.90042
-502.739	999.385	12.2055	-503.839	999.387	15.6536	-502.701	911.63	12.1827
-503.839	999.387	15.6536	-504.913	999.436	19.2524	-503.802	911.627	15.6284
-504.913	999.436	19.2524	-505.976	999.451	22.9828	-504.876	911.585	19.2256
-505.976	999.451	22.9828	-507.038	999.457	26.8449	-505.94	911.576	22.9532
-507.038	999.457	26.8449	-508.119	999.457	30.8297	-507.003	911.58	26.8189
-508.119	999.457	30.8297	-509.104	999.479	34.2813	-508.059	911.549	30.8485
-509.104	999.479	34.2813	-510.278	999.504	38.2316	-509.003	911.522	34.1563
-510.278	999.504	38.2316	-511.68	999.541	42.6964	-510.164	911.51	38.0487
-511.68	999.541	42.6964	-513.297	999.564	47.4296	-511.594	911.48	42.6011
-513.297	999.564	47.4296	-515.075	999.583	52.099	-513.238	911.46	47.4099
-515.075	999.583	52.099	-516.995	999.611	56.5747	-515.023	911.441	52.0924
-516.995	999.611	56.5747	-519.107	999.636	60.9321	-516.946	911.412	56.5681
-519.107	999.636	60.9321	-521.499	999.664	65.2759	-519.062	911.384	60.929
-521.499	999.664	65.2759	-524.232	999.693	69.6169	-521.464	911.35	65.2852
-524.232	999.693	69.6169	-527.305	999.721	73.8536	-524.19	911.315	69.6118
-527.305	999.721	73.8536	-530.694	999.744	77.8806	-527.259	911.278	73.84
-530.694	999.744	77.8806	-534.415	999.761	81.6632	-530.649	911.245	77.8662
-534.415	999.761	81.6632	-538.481	999.783	85.1622	-534.373	911.213	81.6501
-538.481	999.783	85.1622	-542.908	999.802	88.3393	-538.442	911.185	85.1504
-542.908	999.802	88.3393	-547.676	999.824	91.1293	-542.86	911.155	88.3195
-547.676	999.824	91.1293	-552.773	999.846	93.4797	-547.622	911.125	91.1059
-552.773	999.846	93.4797	-558.076	999.851	95.3062	-552.733	911.099	93.4627
-558.076	999.851	95.3062	-563.491	999.778	96.5729	-558.048	911.075	95.2935
-563.491	999.778	96.5729	-569.02	999.49	97.276	-563.462	911.065	96.5596
-569.02	999.49	97.276	-574.588	998.218	97.3973	-568.962	911.052	97.2567
-574.588	998.218	97.3973	-580.149	999.379	96.9151	-574.513	911.044	97.368
-580.149	999.379	96.9151	-585.634	999.623	95.8595	-580.093	911.05	96.9076
-585.634	999.623	95.8595	-590.972	999.768	94.2468	-585.581	911.053	95.8589
-590.972	999.768	94.2468	-596.114	999.803	92.1098	-590.927	911.064	94.2506
-596.114	999.803	92.1098	-601.008	999.797	89.4888	-596.077	911.081	92.1161
-601.008	999.797	89.4888	-605.594	999.77	86.4434	-600.962	911.089	89.5054
-605.594	999.77	86.4434	-609.814	999.748	83.0546	-605.536	911.12	86.4734
-609.814	999.748	83.0546	-613.666	999.728	79.3835	-609.75	911.152	83.0976
-613.666	999.728	79.3835	-617.159	999.706	75.4807	-613.602	911.186	79.4337
-617.159	999.706	75.4807	-620.311	999.68	71.3909	-617.095	911.214	75.539
-620.311	999.68	71.3909	-623.148	999.651	67.147	-620.261	911.249	71.4391
-623.148	999.651	67.147	-625.68	999.621	62.8031	-623.102	911.285	67.1944
-625.68	999.621	62.8031	-627.932	999.591	58.4024	-625.637	911.321	62.8515
-627.932	999.591	58.4024	-629.934	999.561	53.9753	-627.891	911.356	58.4533
-629.934	999.561	53.9753	-631.714	999.532	49.5573	-629.891	911.389	54.036
-631.714	999.532	49.5573	-633.306	999.502	45.173	-631.671	911.419	49.6263
-633.306	999.502	45.173	-634.739	999.474	40.8478	-633.266	911.443	45.2392
-634.739	999.474	40.8478	-636.043	999.443	36.6004	-634.703	911.463	40.908
-636.043	999.443	36.6004	-637.251	999.421	32.4433	-636.01	911.475	36.6551
-637.251	999.421	32.4433	-638.389	999.417	28.39	-637.219	911.49	32.4951
-638.389	999.417	28.39	-639.482	999.411	24.4524	-638.358	911.519	28.4397
-639.482	999.411	24.4524	-640.553	999.397	20.6401	-639.453	911.535	24.4984
-640.553	999.397	20.6401	-641.621	999.389	16.962	-640.525	911.538	20.6815
-641.621	999.389	16.962	-642.704	999.382	13.4278	-641.594	911.539	16.9986
-642.704	999.382	13.4278	-643.82	999.361	10.0426	-642.68	911.54	13.4579
-643.82	999.361	10.0426	-644.979	999.357	6.82166	-643.795	911.539	10.0714
-644.979	999.357	6.82166	-646.196	999.359	3.76828	-644.952	911.535	6.85544
-646.196	999.359	3.76828	-647.481	999.36	0.89035	-646.166	911.53	3.80862
-647.481	999.36	0.89035	-648.841	999.359	-1.7998	-647.448	911.522	0.935669
-648.841	999.359	-1.7998	-650.282	999.361	-4.29517	-648.807	911.515	-1.75485
-650.282	999.361	-4.29517	-651.808	999.366	-6.58405	-650.249	911.506	-4.2532
-651.808	999.366	-6.58405	-653.422	999.37	-8.66379	-651.777	911.499	-6.54935
-653.422	999.37	-8.66379	-655.13	999.374	-10.5316	-653.389	911.499	-8.62854
-655.13	999.374	-10.5316	-656.936	999.377	-12.1832	-655.095	911.496	-10.4966
-656.936	999.377	-12.1832	-658.834	999.382	-13.6051	-656.894	911.493	-12.1429
-658.834	999.382	-13.6051	-660.801	999.387	-14.7756	-658.783	911.486	-13.5601
-660.801	999.387	-14.7756	-662.818	999.393	-15.6848	-660.744	911.486	-14.7289
-662.818	999.393	-15.6848	-664.873	999.397	-16.3291	-662.763	911.488	-15.6409
-664.873	999.397	-16.3291	-666.948	999.398	-16.6949	-664.816	911.487	-16.2866
-666.948	999.398	-16.6949	-669.03	999.405	-16.7639	-666.894	911.489	-16.655
